# Supplementary material for: Allergic Asthmatics Show Divergent Lipid Mediator Profiles from Healthy Controls Both at Baseline and following Birch Pollen Provocation
Source: PLoS One. 2012 Mar 15;7(3):e33780. doi: 10.1371/journal.pone.0033780 (PMC3305349; doi:10.1371/journal.pone.0033780)
Supplement: Table S1 — Standard list, nomenclature and information on detected and quantified oxylipins in the study. Standards include analytical-, deuterated internal- and technical standards. Yellow markings indicate if oxylipins were assigned over the limit of detection (LOD) or limit of quantification (LOQ). (XLSX) [file pone.0033780.s004.xlsx]

## Sheet: S1
Table S1. Standard list, nomenclature and information on detected and quantified oxylipins in the study
	Oxylipin		Detected in BALF
Standard	Acronym	Full name	Limit of detection (LOD)	Limit of quantification (LOQ)
External	PGE1	prostaglandin E1		0.3
	PGD1	prostaglandin D1		0.5
	PGE2	prostaglandin E2		0.02
	PGD2	prostaglandin D2		0.2
	PGE3	prostaglandin E3		0.2
	PGD3	prostaglandin D3		0.5
	PGF2a	prostaglandin F2a		0.1
	6-keto-PGF1a	6-keto-prostaglandin F1a		0.6
	PGB2	prostaglandin B2		0.07
	PGJ2	prostaglandin J2		0.07
	15-deoxy-PGJ2	15-deoxy-prostaglandin J2		0.04
	LXA4	lipoxin A4		0.06
	LTB3	leukotriene B3		0.5
	LTB4	leukotriene B4		0.06
	6-trans-LTB4	6-trans-leukotriene B4		0.5
	LTB5	leukotriene B5		0.3
	20-OH-LTB4	20-hydroxy-leukotriene B4		0.5
	20-CO2H-LTB4	20-carboxy-leukotriene B4		2
	TXB2	thromboxane B2		0.2
	RvE1	resolvin E1		5
	9,12,13-TriHOME	9,12,13-trihydroxy-octadecenoic acid		0.02
	9,10,13-TriHOME	9,10,13-trihydroxy-octadecenoic acid		0.02
	11,12,15-THET	11,12,15-trihydroxy-eicosatrienoic acid		1
	THF-diol	tetrahydrofuran diol		1
	5,15-DiHETE	5,15-dihydroxy-eicosatetraenoic acid		0.15
	8,15-DiHETE	8,15-dihydroxy-eicosatetraenoic acid		0.4
	EKODE	epoxy-keto-octadecenoic acid		0.5
	9-HODE	9-hydroxy-octadecadienoic acid		0.1
	13-HODE	13-hydroxy-octadecadienoic acid		0.1
	9-HOTE	9-hydroxy-octadecatrienoic acid		0.25
	13-HOTE	13-hydroxy-octadecatrienoic acid		0.3
	5-HETE	5-hydroxy-eicosatetraenoic acid		0.1
	8-HETE	8-hydroxy-eicosatetraenoic acid		1
	9-HETE	9-hydroxy-eicosatetraenoic acid		0.1
	11-HETE	11-hydroxy-eicosatetraenoic acid		0.3
	12-HETE	12-hydroxy-eicosatetraenoic acid		0.1
	15-HETE	15-hydroxy-eicosatetraenoic acid		0.1
	20-HETE	20-hydroxy-eicosatetraenoic acid		5
	15-HETrE	15-hydroxy-eicosatrienoic acid		0.25
	5-HEPE	5-hydroxy-eicosapentaenoic acid		0.25
	8-HEPE	8-hydroxy-eicosapentaenoic acid		0.5
	12-HEPE	12-hydroxy-eicosapentaenoic acid		0.3
	15-HEPE	15-hydroxy-eicosapentaenoic acid		0.4
	17-HDoHE	17-hydroxy-docosahexaenoic acid		1
	9-KODE	9-oxo-octadecadienoic acid		0.3
	13-KODE	13-oxo-octadecadienoic acid		5
	5-KETE	5-oxo-eicosatetraenoic acid		5
	12-KETE	5-oxo-eicosatetraenoic acid		7
	15-KETE	15-oxo-eicosatetraenoic acid		0.01
	9(10)-EpOME	9(10)epoxy-octadecenoic acid		0.02
	12(13)-EpOME	12(13)epoxy-octadecenoic acid		0.2
	9,10-DiHOME	9,10-dihydroxy-octadecenoic acid		0.2
	12,13-DiHOME	12,13-dihydroxy-octadecenoic acid		0.2
	9(10)-EpODE	9(10)-epoxy-octadecadienoic acid		0.2
	12(13)-EpODE	12(13)-epoxy-octadecadienoic acid		0.1
	15(16)-EpODE	15(16)-epoxy-octadecadienoic acid		0.2
	9,10-DiHODE	9,10-dihydroxy-octadecadienoic acid		0.5
	12,13-DiHODE	12,13-dihydroxy-octadecadienoic acid		0.5
	15,16-DiHODE	15,16-dihydroxy-octadecadienoic acid		1
	5(6)-EpETrE	5(6)-epoxy-eicosatrienoic acid		1
	8(9)-EpETrE	8(9)-epoxy-eicosatrienoic acid		0.3
	11(12)-EpETrE	11(12)-epoxy-eicosatrienoic acid		0.1
	14(15)-EpETrE	14(15)-epoxy-eicosatrienoic acid		0.3
	5,6-DiHETrE	5,6-dihydroxy-eicosatrienoic acid		0.5
	8,9-DiHETrE	8,9-dihydroxy-eicosatrienoic acid		0.2
	11,12-DiHETrE	11,12-dihydroxy-eicosatrienoic acid		0.06
	14,15-DiHETrE	1415-dihydroxy-eicosatrienoic acid		0.02
	8(9)-EpETE	8(9)-epoxy-eicosatetraenoic acid		0.25
	11(12)-EpETE	11(12)-epoxy-eicosatetraenoic acid		0.5
	14(15)-EpETE	14(15)-epoxy-eicosatetraenoic acid		0.25
	17(18)-EpETE	17(18)-epoxy-eicosatetraenoic acid		0.5
	8,9-DiHETE	8,9-dihydroxy-eicosatetraenoic acid		1
	11,12-DiHETE	11,12-dihydroxy-eicosatetraenoic acid		0.25
	14,15-DiHETE	14,15-dihydroxy-eicosatetraenoic acid		0.25
	17,18-DiHETE	17,18-dihydroxy-eicosatetraenoic acid		0.25
	7(8)-EpDPE	7(8)-epoxy-docosapentaenoic acid		10
	10(11)-EpDPE	10(11)-epoxy-docosapentaenoic acid		0.25
	13(14)-EpDPE	13(14)-epoxy-docosapentaenoic acid		0.5
	16(17)-EpDPE	16(17)-epoxy-docosapentaenoic acid		0.5
	19(20)-EpDPE	19(20)-epoxy-docosapentaenoic acid		0.5
	4,5-DiHDPE	4,5-dihydroxy-docosapentaenoic acid		2
	7,8-DiHDPE	7,8-dihydroxy-docosapentaenoic acid		0.5
	10,11-DiHDPE	10,11-dihydroxy-docosapentaenoic acid		0.2
	13,14-DiHDPE	13,14-dihydroxy-docosapentaenoic acid		0.25
	16,17-DiHDPE	16,17-dihydroxy-docosapentaenoic acid		0.25
	19,20-DiHDPE	19,20-dihydroxy-docosapentaenoic acid		0.5
	5,6-DiHETE	5,6-dihydroxy-eicosatetraenoic acid		0.2
Surrogate	5-HETE-d8	5-hydroxy-eicosatetraenoic-d8 acid
	12-HETE-d8	12-hydroxy-eicosatetraenoic-d8 acid
	20-HETE-d6	20-hydroxy-eicosatetraenoic-d8 acid
	TXB2-d4	thromboxane B2-d4
	PGD2-d4	prostaglandin D2-d4
	PGE2-d4	prostaglandin E2-d4
	6-keto-PGF1a-d4	6-keto-prostaglandin F1a-d4
	9-HODE-d4	9-hydroxy-octadecadienoic-d4 acid
	11,12-EET-d8	11(12)-epoxy-eicosatrienoic-d8 acid
	10,11-DHHeP	10,11-dihydroxy-heptadecanoic acid
Internal	CUDA	12-[[(cyclohexylamino)carbonyl]amino]-dodecanoic acid
