# Supplementary material for: Allergic Asthmatics Show Divergent Lipid Mediator Profiles from Healthy Controls Both at Baseline and following Birch Pollen Provocation
Source: PLoS One. 2012 Mar 15;7(3):e33780. doi: 10.1371/journal.pone.0033780 (PMC3305349; doi:10.1371/journal.pone.0033780)
Supplement: Table S2 — Absolute concentrations of quantified oxylipins not adjusted to bronchoalveolar lavage (BAL) recovery volumes. Concentrations are given in pM. (XLSX) [file pone.0033780.s005.xlsx]

## Sheet: S2
Table 2. Absolute concentrations of quantified oxylipins not adjusted to BAL-recovery.
		Subject	PGE2	PGD2	LTB4	6-trans-LTB4	TXB2	9,12,13-TriHOME	9,10,13-TriHOME	5,15-DiHETE	EKODE	9-HODE	13-HODE	9-HOTrE	13-HOTrE	5-HETE	12-HETE	15-HETE	15-HETrE	5-HEPE	12-HEPE	15-HEPE	17-HDoHE	9-oxo-ODE	15-oxo-ETE	9(10)-EpOME	12(13)-EpOME	9,10-DiHOME	12,13-DiHOME	12(13)-EpODE	11(12)-EpETrE	11,12-DiHETrE	14,15-DiHETrE	5,6-DiHETE
Asthmatic	Following Provocation	1	23.4286	24	84.1429	34.4286	392.857	865.714	162.857	6.6	1170	510	1150	14.2857	54	79	33.1429	291.429	44.4286	11.2143	10.7	38.4286	295.714	418.571	111.429	722.857	980	385.714	285.714	3.31429	4.98571	4.18571	7.24286	2.68571
		3	20.2778	8.88889	261.111	93.8889	128.194	706.944	123.056	18.75	269.444	227.778	2097.22	11.4861	126.25	458.333	183.333	1293.06	154.167	44.0278	32.0833	127.361	887.5	172.222	195.833	1387.5	1652.78	890.278	831.944	4.52778	12.7917	1.44444	5.95833	14.0278
		4	14.4286	4.88571	135.714	87.7143	71.7143	664.286	154.286	17.7143	718.571	175.714	2357.14	7.47143	161.429	221.429	150	1714.29	160	19.2857	32.1429	225.714	617.143	190	617.143	2700	2957.14	790	864.286	15.1429	4.37143	2.07143	4.48571	7.52857
		6	3.11111	1	62.0833	27.3611	9.01389	669.444	128.889	13.7222	963.889	198.611	1625	8.88889	77.3611	120.556	137.778	948.611	111.389	18.1944	29.7222	241.667	690.278	308.333	534.722	2402.78	2750	409.722	470.833	7.73611	3	0.1	2.61111	1.83333
		7	17.2368	8.34211	94.6053	39.6053	85.6579	851.316	164.474	31.3158	598.684	514.474	4263.16	12.3684	190.789	144.737	205.263	2407.89	347.368	11.3158	30.3947	244.737	1592.11	169.737	632.895	2171.05	2447.37	634.211	638.158	5.59211	5.11842	0.927632	4.17105	3.73684
		8	21.25	30.1389	92.3611	47.6389	79.8611	888.889	206.944	30.5556	480.556	255.556	3250	5.51389	100.694	152.778	341.667	2861.11	381.944	9.83333	32.9167	201.389	1197.22	113.472	486.111	4652.78	5083.33	1694.44	1763.89	10.4722	10.4306	2.79167	4.93056	3.38889
		12	4.26389	3.90278	82.0833	40.4167	45.6944	918.056	181.944	1.68056	508.333	173.611	559.722	11.5694	33.1944	128.889	28.0556	133.611	24.7222	23.3333	9.33333	41.5278	188.889	110.278	66.1111	2013.89	2222.22	262.5	263.889	8.19444	3.375	1.225	4.58333	3.56944
		13	9.9697	9.43939	132.121	89.3939	66.3636	366.667	84.3939	17.2727	362.121	96.9697	2803.03	5.09091	150.758	233.333	165.152	2287.88	168.182	8.72727	21.2121	175.758	612.121	62.8788	840.909	2681.82	2878.79	487.879	496.97	4.4697	3.16667	1.84848	3.63636	6.04545
	Control (C)	4	3.27143	5.55714	21.7143	7.2	53.7143	437.143	95.7143	2.92857	555.714	228.571	498.571	9.24286	12.8857	24.4286	21.5714	102.857	16.7143	4.35714	5.62857	6.24286	116.286	250	45.1429	66	71	19.1429	22.4286	0.2	4.25714	2.12857	4.12857	0.732857
		5	12.7027	8.55405	206.757	84.5946	134.865	624.324	152.703	23.3784	905.405	316.216	1177.03	10.0405	52.027	425.676	79.4595	818.919	96.6216	39.5946	18.9189	112.703	502.703	401.351	300	2121.62	2229.73	636.486	635.135	6.78378	17.7027	1.14595	4.39189	7.64865
		6	9.1129	9.41935	63.7097	32.7419	62.5806	969.355	200	16.9355	1182.26	212.903	3758.06	9.93548	219.355	111.935	183.871	1693.55	185.484	10.1129	28.2258	193.548	908.065	246.774	741.935	3209.68	3483.87	566.129	662.903	9.19355	1.30806	1.28387	4.43548	3.32258
		9	7.77778	20.3704	171.481	78.1481	92.963	1437.04	374.074	29.0741	650	322.222	1503.7	12.6481	95	312.963	169.63	1266.67	127.407	26.4815	27.5926	133.889	388.889	270.37	301.852	1448.15	1701.85	1374.07	1550	6.74074	25.5556	1.63333	6.68519	7.57407
		10	6.84722	5.5	103.889	40.9722	60	422.222	117.083	10.2361	343.056	87.0833	1205.56	4.97222	43.4722	130.139	72.9167	961.111	90.2778	15.6944	18.0556	138.889	650	49.4444	191.667	1916.67	2208.33	855.556	852.778	4.18056	1.86111	3.125	4.18056	5.65278
		11	10.3	6.31667	120.667	64.1667	62.6667	346.667	42.6667	24.5	285	193.333	2200	14.2833	150.333	230	117	2050	210	10.05	15.3	153	588.333	68.5	746.667	1556.67	1766.67	436.667	445	3.43333	4.21667	2	4.36667	5.88333
		12	5.76316	4.60526	63.5526	33.9474	44.4737	528.947	125.395	2.14474	555.263	472.368	952.632	20.9211	54.6053	147.368	78.4211	232.895	37.2368	19.8684	13.5526	35.3947	190.789	175	95.7895	2328.95	2605.26	278.947	292.105	5.97368	7.47368	1.38158	5.60526	2.53947
		13	11.6429	1	45	18	5	1070	217.143	11.5429	1442.86	605.714	2328.57	19.8571	106.857	125.429	144.286	905.714	119.143	23.2857	47	305.714	1571.43	705.714	351.429	2314.29	2771.43	611.429	537.143	10.1143	21.8571	2.54286	5.08571	0.698571
Healthy	Control (C)	4	0.840789	1	24.3421	12.1974	19.2105	681.579	151.316	1.34211	136.842	347.368	760.526	7.25	21.7105	40.2632	1.36842	165.789	11.8158	5.96053	4.73684	23.6842	168.421	78.0263	99.3421	650	702.632	107.895	113.553	0.546053	4.46053	0.948684	3.32895	0.348684
		5	5.71622	8.62162	147.297	77.8378	86.7568	560.811	183.784	4.67568	616.216	278.378	1158.11	11.5	41.8919	214.865	36.0811	467.568	29.7297	30.1351	13.1757	85.9459	236.486	337.838	183.784	2770.27	2891.89	517.568	567.568	10.6486	10.2297	0.35	3.05405	4.86486
		6	9.63514	3.2027	66.8919	31.4865	45.5405	293.243	116.622	6.17568	360.811	143.243	648.649	6.94595	38.2432	166.216	72.4324	618.919	68.7838	8.48649	10.2838	47.973	324.324	206.757	236.486	1689.19	1959.46	400	422.973	5.77027	5.94595	1.98649	4.66216	4.58108
		9	9.34286	12.2571	31.2857	15.1429	95.1429	677.143	138.143	4.51429	738.571	622.857	1842.86	23.1429	100	67.7143	32.1429	391.429	55.8571	6.31429	7.82857	39.8571	135.571	448.571	97.4286	1211.43	1237.14	421.429	470	5.52857	6.24286	1.52857	3.58571	0.418571
		10	7.82812	2.82812	92.5	46.7188	41.0938	271.875	38.9062	22.9688	450	323.438	2625	9.78125	87.3438	128.438	80.1562	1135.94	103.281	8.64062	17.0312	109.688	496.875	187.5	331.25	1489.06	1687.5	481.25	487.5	1.54844	2.4375	0.267188	3.5625	5.96875
		11	13.7188	8.92188	178.125	52.8125	105.781	459.375	125.625	8.14062	215.625	353.125	853.125	15.1406	40	276.562	25.4688	359.375	38.9062	29.8438	8.42188	40.3125	217.188	127.188	114.062	1209.38	1310.94	245.312	265.625	3.5625	5.53125	3.125	7.57812	9.39062
		12	5.36765	1.80882	89.4118	30.2941	45	251.471	61.3235	3.13235	194.118	260.294	582.353	14.3676	30.2941	142.941	68.9706	175	26.0294	20.5882	8.04412	15.2941	140.735	102.941	69.8529	1077.94	1157.35	130.147	128.824	1.07941	4.52941	1.47059	5.14706	4.83824
		13	11.5139	8.52778	83.75	44.1667	127.639	452.778	111.389	7.72222	654.167	330.556	1034.72	16.8056	34.5833	152.778	62.2222	655.556	85.9722	3.58333	6.79167	35	128.611	316.667	216.667	1944.44	2138.89	252.778	284.722	4.01389	7.72222	0.8125	4.29167	3.29167
	Pooled sample	7+8	2.33088	1.55147	22.5735	6.19853	8.82353	204.412	38.8971	8.38235	88.9706	16.1765	742.647	1.84559	33.9706	30.2941	31.25	442.647	64.8529	2.61029	6.47059	43.5294	238.235	22.5	116.912	1036.76	1139.71	436.029	455.147	2.18382	0.353676	0.530882	2.09559	1.02206
