# Supplementary material for: Allergic Asthmatics Show Divergent Lipid Mediator Profiles from Healthy Controls Both at Baseline and following Birch Pollen Provocation
Source: PLoS One. 2012 Mar 15;7(3):e33780. doi: 10.1371/journal.pone.0033780 (PMC3305349; doi:10.1371/journal.pone.0033780)
Supplement: Table S3 — Bronchoalveolar lavage (BAL) recoveries of instilled and recovered volume in participating subjects. Volumes are given in mL. (XLSX) [file pone.0033780.s006.xlsx]

## Sheet: S3
Table S3. BAL recoveries of instilled and recovered volume in participating subjects.
		Subject	Instilled	Recovered	Ratio
Asthmatic	Following Provocation	1	250	192	0.768
		3	250	174	0.696
		4	250	162	0.648
		6	250	190	0.76
		7	250	176	0.704
		8	250	150	0.6
		12	250	180	0.72
		13	250	160	0.64
	Control (C)	1	250	196	0.784
		3	250	159	0.636
		4	250	186	0.744
		6	250	186	0.744
		7	250	182	0.728
		8	250	200	0.8
		12	250	188	0.752
		13	250	180	0.72
Healthy	Control (C)	4	250	164	0.656
		5	250	67	0.268
		6	250	188	0.752
		7	250	206	0.824
		8	250	192	0.768
		9	250	189	0.756
		10	250	200	0.8
		11	250	190	0.76
		12	250	204	0.816
		13	250	136	0.544
	Pooled sample	7+8	500	398	0.796
