# Supplementary material for: Allergic Asthmatics Show Divergent Lipid Mediator Profiles from Healthy Controls Both at Baseline and following Birch Pollen Provocation
Source: PLoS One. 2012 Mar 15;7(3):e33780. doi: 10.1371/journal.pone.0033780 (PMC3305349; doi:10.1371/journal.pone.0033780)
Supplement: Table S4 — FACS panels. A list of the fluorophor conjugated antibodies to the listed surface markers (Except FOXP3, which is intracellular). (XLSX) [file pone.0033780.s007.xlsx]

## Sheet: S4
	Table S4. FACS panels, fluorophor conjugated antibodies to the listed surface markers (Except FOXP3, which is intracellular).
	Analysis of cell type or activation (act) indicated
	Treg/T-cell activation	NKT	NK/ Th subsets	Mixed
	CD69 (act)	6B11 (NKT)	CD16 (NK)	CD11a (act)
	FOXP3 (intracellular Treg marker)	Vb11 (NKT)	CD56 (NK)	OX40 (CD134) (act)
	CD45RO (act)	CD161 (NKT)	CD183 (CXCR3) (Th1)	HLA DR (monocytes/macrophages, act)
	CD14 (monocytes)	CD14 (monocytes)	CCR4 (Th2)	CD14 (monocytes)
	CD25 (Treg / act)	CD8 (Tc cell marker)	CD154 (CD40L) (act)	CD25 (Treg / act)
	CD4 (Th cell marker)	CD4 (Th)	CD4 (Th)
	CD3 (T-cells)	CD3 (T-cells)	CD3 (T-cells)	CD3 (T-cells)
