# Supplementary material for: Allergic Asthmatics Show Divergent Lipid Mediator Profiles from Healthy Controls Both at Baseline and following Birch Pollen Provocation
Source: PLoS One. 2012 Mar 15;7(3):e33780. doi: 10.1371/journal.pone.0033780 (PMC3305349; doi:10.1371/journal.pone.0033780)
Supplement: Table S5 — FACS cell populations. The quantified cell populations among lymphocytes or total BAL cells are defined by the FACS gating strategy as percentage within defined gates, as shown within parentheses. (XLSX) [file pone.0033780.s008.xlsx]

## Sheet: S5
Table S5. FACS cell populations. The quantified cell populations among lymphocytes or total BAL cells are defined by the FACS gating strategy as percentage within defined gates, as shown within parentheses.
Lymphocytes defined by forward-side scatter	Total cells
CD3+CD4+ (CD4+ of CD3+)	CD3+ (CD3+ of total)
CD3+CD8+ (CD8+ of CD3+)	CD14 (CD14 of total)
CD3+HLA-DR+ (HLA-DR+ of CD3+)	HLA-DR+ (HLA-DR+ of total)
CD3+OX40+ (OX40+ of CD3+)	CD14+HLA-DR+ (HLA-DR+ of CD14+)
CD3+CD45RO+ (CD45RO+ of CD3+)	CD3+CD56+ (CD56+ of CD3+)
CD3+CD69+ (CD69+ of CD3+)	CD3-CD16+CD56+ (CD16+CD56+ of CD3-)
CD3+CD11a+ (CD11a+ of CD3+)	CD3-CD16+CD56+CD40L+ (CD40L+ of CD3-CD16+CD56+)
CD3+CD4+CXCR3+ (CXCR3+ of CD3+CD4+)	CD3-CXCR3+ (CXCR3+ of CD3-)
CD3+CD4+CD40L+ (CD40L+ of CD3+CD4+)	CD3-CD16+CD56+CXCR3+ (CXCR3+ of CD3-CD16+CD56+)
CD3+CD4+CD25+ (CD25+ of CD3+CD4+)	CD3-CD16+CD56+CCR4+ (CCR4+ of CD3-CD16+CD56+)
CD3+CD4+FOXP3+ (FOXP3+ of CD3+CD4+)
CD3+CD4+FOXP3+CD69+ (CD69+ of CD3+CD4+FOXP3+)
CD3+6B11+Vb11+ (6B11+Vb11+ of CD3+)
CD3+Vb11+ (Vb11+ of CD3+)
CD3+CD4+CD161+ (CD161+ of CD3+CD4+)
CD3+CD8+CD161+ (CD161+ of CD3+CD8+)
