# Supplementary material for: Allergic Asthmatics Show Divergent Lipid Mediator Profiles from Healthy Controls Both at Baseline and following Birch Pollen Provocation
Source: PLoS One. 2012 Mar 15;7(3):e33780. doi: 10.1371/journal.pone.0033780 (PMC3305349; doi:10.1371/journal.pone.0033780)
Supplement: Table S6 — Relative percent composition of quantified oxylipins on an individual and fatty acid class-specific basis. (XLSX) [file pone.0033780.s009.xlsx]

## Sheet: S6
Table S6. Relative percent composition of quantified oxylipins on an individual and fatty acid class-specific basis .
PUFA	Oxylipina	Healthy control		Asthmatic control		Allergen provoked asthmatics		p-values
	(%)	(HC)		(AC)		(APA)
		AVb	CV c	AV	CV	AV	CV	HC/AC	HC/APA		AC/APA
CLASS	AA (n=14)d	13	26	15	42	17	33	0.4	0.1		0.1
	LA (n=10)	81	5	77	10	75	10	0.2	0.04		0.3
	DGLA (n=1)	0.69	47	0.88	46	1.1	48	0.3	0.1		0.3
	α-LA (n=3)	0.82	33	0.88	35	0.9	29	0.7	0.5		0.9
	EPA (n=3)	0.91	28	1.3	39	1.4	36	0.04	0.02		0.7
	DHA (n=1)	3.1	40	4.8	47	5	41	0.1	0.04		0.9
Arachidonates	5-HETE	1.8	64	1.6	61	1.4	68	0.7	0.5		0.3
	12-HETE	0.6	67	0.88	21	0.98	42	0.1	0.1		0.6
	15-HETE	6.1	40	7.8	58	9.2	51	0.3	0.1		0.14
	15-KETE	2.1	33	2.7	62	2.8	58	0.4	0.2		0.7
	5,6-DiHETE	0.051	86	0.037	56	0.041	79	0.4	0.6		0.7
	5,15-DiHETE	0.093	65	0.12	56	0.11	41	0.4	0.6		0.5
	11,12-DiHETrE	0.018	78	0.023	103	0.015	102	0.6	0.7		0.1
	14,15-DiHETrE	0.06	53	0.053	78	0.038	63	0.7	0.1		0.1
	11(12)-EpETrE	0.069	47	0.095	73	0.043	63	0.3	0.1		0.1
	LTB4	1.1	69	0.88	53	0.9	60	0.5	0.6		0.8
	6-trans-LTB4	0.44	52	0.38	52	0.43	48	0.6	0.9		0.3
	TXB2	0.81	59	0.71	84	1	152	0.7	0.7		0.4
	PGE2	0.094	59	0.076	33	0.11	76	0.4	0.7		0.2
	PGD2	0.066	69	0.079	82	0.085	106	0.6	0.6		0.8
Linolates	9-HODE	4.1	62	3.2	79	2.2	82	0.5	0.1		0.08
	9-KODE	2.4	53	2.9	100	1.6	92	0.7	0.3		0.04
	13-HODE	15	37	14	30	15	31	0.9	0.9		0.5
	EKODE	4.6	44	7.4	77	5.3	78	0.2	0.7		0.05
	9,10,13-TriHOME	1.5	58	1.6	64	1.2	50	0.9	0.4		0.2
	9,12,13-TriHOME	6.1	64	7	62	5.9	55	0.7	0.9		0.5
	9,10-DiHOME	4.3	42	4.7	64	4.6	36	0.8	0.7		1
	9(10)-EpOME	19	20	14.6	44	16	33	0.1	0.3		0.4
	12,13-DiHOME	4.5	41	4.9	67	4.5	36	0.8	1		0.7
	12(13)-EpOME	20	21	16.5	44	18	27	0.2	0.4		0.4
DGLAe	15-HETrE	0.69	47	0.88	46	1.1	48	0.3	0.1		0.3
a-Laf	9-HOTrE	0.16	55	0.13	74	0.081	66	0.6	0.04		0.04
	13-HOTrE	0.61	39	0.7	46	0.86	36	0.5	0.2		0.6
	12(13)-EpODE	0.046	59	0.044	42	0.054	53	0.9	0.5		0.3
EPAg	5-HEPE	0.18	89	0.16	51	0.15	76	0.8	0.7		0.5
	12-HEPE	0.12	25	0.18	28	0.17	31	0.01	0.02		0.7
	15-HEPE	0.61	37	0.99	52	1.1	44	0.1	0.02		0.5
DHAh	17-HDoHE	3.1	40	4.8	47	5	41	0.1	0.04		0.9
aOxylipin levels were normalized to the BAL volume recoveries. A complete list of all oxylipin acronyms is provided in the supplemental information
bAverage
cCoefficient of variance
dThe numbers in parentheses indicate the number of oxylipin species analyzed for each subgroup
eDihomo-g-linolenic acid
fa-Linolenic acid
gEicosapentaenoic acid
hDocosahexaenoic acid
