# Supplementary material for: Allergic Asthmatics Show Divergent Lipid Mediator Profiles from Healthy Controls Both at Baseline and following Birch Pollen Provocation
Source: PLoS One. 2012 Mar 15;7(3):e33780. doi: 10.1371/journal.pone.0033780 (PMC3305349; doi:10.1371/journal.pone.0033780)
Supplement: Table S7 — List of p(corr) values from the OPLS models. (XLSX) [file pone.0033780.s010.xlsx]

## Sheet: S7
Table S7. p(corr) lists of the OPLS models.
	p(corr)[1]
Variable	OPLS model: HC/AC	OPLS model: HC/AFP	OPLS model: HC/AFP
IL-5	0.749174	Var ID (Var. Sec. ID:2)	0.883437
12-HEPE	0.713313		0.771133
IL-9	0.686356		0.795184
EKODE	0.678195		0.496117
9,12,13-TriHOME	0.656916		0.673147
17-HDoHE	0.621584		0.744685
9,10,13-TriHOME	0.581233		0.577271
Mast cells	0.569519		0.638045
12-HETE	0.515609		0.537774
11,12-DiHETrE	0.489718		0.229602
IL-6	0.482103		0.495404
15-HEPE	0.467261		0.734207
13-HODE	0.43542		0.598767
15-HETrE	0.428273		0.5814
13-HOTE	0.426519		0.678741
15-KETE	0.416698		0.55344
5-HEPE	0.407386		0.39896
Age	0.401314		0.364111
5,15-DiHETE	0.395115		0.484155
14,15-DiHETrE	0.391435		0.216011
15-HETE	0.387286		0.551792
9-KODE	0.355439		0.130696
PGD2	0.342319		0.437338
PGE2	0.3064		0.47177
CD3+CD4+	0.301034	OXYLIPIN	0.202946
12(13)-EpODE	0.28662		0.608931
CD3+OX40+	0.283481		0.402048
11(12)-EpETrE	0.265586		0.259417
Viability %	0.250434		-0.250782
12,13-DiHOME	0.250423		0.592339
9,10-DiHOME	0.245914		0.643561
CD56-	0.22367		0.210068
5-HETE	0.198446	of tot	0.379026
9-HOTrE	0.187395		-0.0295247
9-HODE	0.1794		0.109015
6-trans-LTB4	0.177969		0.518881
Female	0.177258		0.0698481
CD3+CD4+FOXP3+	0.172017	(F)	0.614076
LTB4	0.170718		0.437252
CD3+	0.142673		-0.0632804
Eosinophils	0.139832		0.47934
IL-10	0.13177		0.522843
5,6-DiHETE	0.128425		0.311884
HLA-DR+	0.12677		-0.00420765
IFNg	0.123776		0.112105
CD3+CD4+CXCR3+	0.0933509		-0.0786883
CD3+HLA-DR+	0.0914328		0.208776
12(13)-EpOME	0.0713963		0.571587
TXB2	0.055579		0.295704
9(10)-EpOME	0.0527686		0.508385
CD3-CD16+CD56+CCR4+	0.0448965		0.0826986
Lymphocytes	0.0268848		0.00509297
Macrophages	0.00856982		0.0217816
TNFa	-0.0200679		0.230256
CD3+Vb11+	-0.0957042		0.195443
CD3-CD16+CD56+CD40L+	-0.0977479		-0.024511
CD14	-0.115535		-0.0213693
CD3+CD4+CD25+	-0.127766		0.187879
Male	-0.177258	BAL	-0.0698481
CD3+6B11+Vb11+	-0.193427	(M)	0.00948925
CD3+CD69+	-0.214267		0.204569
CD3+CD4+FOXP3+CD69+	-0.271447		0.0456134
CD3+CD8+	-0.285979		-0.216579
CD3-CD16+CD56+CXCR3+	-0.292325		-0.729831
CD3+CD4+CD40L+	-0.306269	CD3-CD16+CD56+	-0.151527
CD3-CD16+CD56+	-0.33635	CD4+	-0.531359
CD3+CD45RO+	-0.402536		-0.264238
CD3+CD11a+	-0.433804		-0.217922
CD14+HLA-DR+	-0.507079		-0.453848
CD3- CXCR3+	-0.509753		-0.458509
CD3+CD8+CD161+	-0.536538	CD3-	-0.231784
CD3+CD4+CD161+	-0.544601	non-classical NKT	-0.300621
Neutrophils	-0.597549		-0.25182
