# Supplementary material for: Allergic Asthmatics Show Divergent Lipid Mediator Profiles from Healthy Controls Both at Baseline and following Birch Pollen Provocation
Source: PLoS One. 2012 Mar 15;7(3):e33780. doi: 10.1371/journal.pone.0033780 (PMC3305349; doi:10.1371/journal.pone.0033780)
Supplement: Table S8 — Oxylipin concentrations in BALF from 1) Healthy controls 2) Asthmatic controls and 3) Asthmatics following provocation provided in units of median with min/max values. Concentrations are given in pM. (XLSX) [file pone.0033780.s011.xlsx]

## Sheet: S8
Table S8. Oxylipin concentrations in BALF from 1) Healthy controls 2) Asthmatic controls and 3) Asthmatics following provocation provided in units of median with min/max values.
PUFAa	Oxylipinb	Healthy controls		Asthmatic controls		Asthmatics following provocation		Significancec
	(pM)	(HC)		(AC)		(AFP)		HC/AC	HC/AFP	AC/AFP	Trendd
		Mediane	Min/Maxf	Median	Min/Max	Median	Min/Max	p	p	p	p
AAg	5-HETE	83	24/210	107	19/270	97	61/319	0.2	0.22	0.83	0.071
	12-HETE	25	1/64	72	17/134	105	20/205	0.0081	0.012	0.3	0.022
	15-HETE	296	109/909	721	81/1476	1005	96/1717	0.046	0.022	0.066	0.091
	15-KETE	87	49/265	208	35/540	346	48/538	0.08	0.026	0.28	0.091
	5,6-DiHETE	1.8	0.2/7.1	3.3	0.5/4.7	2.6	1.4/9.8	0.68	0.42	0.48	0.03
	5,15-DiHETE	4.2	0.9/18	10	1.6/22	11	1.2/22	0.085	0.048	0.79	0.028
	11,12-DiHETrE	0.62	0.21/2.4	1.3	0.7/2.5	1.1	0.08/3.2	0.12	0.38	0.62	0.045
	14,15-DiHETrE	2.7	0.8/5.8	3.3	2.8/5.0	3	2.0/5.6	0.24	0.57	0.56	0.07
	11(12)-EpETrE	3.7	0.3/4.7	4.5	1.0/19	3.2	2.0/8.9	0.12	0.42	0.22	0.39
	LTB4	46	16/135	65	17/131	66	47/182	0.35	0.17	0.44	0.02
	6-trans-LTB4	24	5.0/40	29	5.6/58	29	21/65	0.18	0.03	0.051	0.03
	TXB2	34	7.0/80	45	3.7/86	47	6.7/302	0.66	0.3	0.36	0.2
	PGE2	6.3	0.6/10.4	6.2	2.5/8.7	11	2.4/18	0.44	0.046	0.16	0.04
	PGD2	2.3	0.7/9.3	4.5	0.7/15	6	0.8/18	0.23	0.11	0.52	0.02
LAh	9-HODE	212	13/471	190	70/451	152	62/392	0.73	0.85	0.63	0.2
	9-KODE	97	18/339	188	40/525	120	40/321	0.27	0.84	0.21	0.37
	13-HODE	563	310/2100	1042	391/2736	1494	403/3001	0.17	0.039	0.15	0.022
	EKODE	165	71/558	460	205/1073	394	188/899	0.018	0.057	0.41	0.006
	9,10,13-TriHOME	61	31/104	96	31/278	108	54/131	0.087	0.016	0.52	0.022
	9,12,13-TriHOME	221	150/512	397	250/1069	521	235/661	0.043	0.0024	0.85	0.006
	9,10-DiHOME	186	71/385	408	15/1022	379	189/1017	0.09	0.039	0.82	0.003
	9(10)-EpOME	916	426/1270	1441	51/2337	1622	555/2792	0.1	0.026	0.42	0.06
	12,13-DiHOME	202	74/390	402	18/1153	404	190/1058	0.11	0.057	0.95	0.06
	12(13)-EpOME	944	461/1473	1592	57/2536	1783	753/3050	0.086	0.16	0.39	0.06
DGLAi	15-HETrE	42	7.8/82.6	80	13/151	105	18/244	0.032	0.031	0.18	0.091
a-LAj	9-HOTE	7.8	1.5/18	8.3	4.0/16	7.4	3.3/11	0.56	0.54	0.16	0.41
	13-HOTE	27	11/76	56	10/160	74	24/134	0.083	0.011	0.45	0.022
	12(13)-EpODE	2.2	0.4/4.3	4.4	0.2/7.5	4.9	2.6/9.8	0.048	0.01	0.41	0.003
EPAk	5-HEPE	6.4	2.0/22	14	3.4/25	11	5.6/31	0.15	0.24	0.68	0.08
	12-HEPE	5.9	3.1/14	13	4.4/35	20	6.7/23	0.021	0.00051	0.71	0.003
	15-HEPE	30	12/88	105	4.9/227	117	30/184	0.03	0.0064	0.27	0.091
DHAl	17-HDoHE	115	63/398	372	91/1169	462	136/1121	0.051	0.014	0.59	0.003
15-LOXm	ω-6 (n=10)n	1781	868/4096	3441	1332/5976	3809	1582/6750	0.034	0.0064	0.29	0.022
	ω-3 (n=5)	232	104/577	576	118/1526	736	205/1458	0.04	0.0088	0.55	0.022
	Total 15-LOX (n=15)	1902	973/4673	4028	1450/6966	4559	1787/8207	0.025	0.0049	0.31	0.022
aPolyunsaturated fatty acid. bOxylipin levels are reported as concentration (pM) and were normalized to the BAL volume recoveries. A complete list of all oxylipin acronyms is provided in the supporting information. cStatistical significance was calculated with either an unpaired or paired Student’s t-test. Values with p<0.05 are shown in italics. dThe median concentration (pM) among the healthy c…
